# Supplementary material for: Targeted O-glycoproteomics for the development of diagnostic markers for advanced colorectal cancer
Source: Front Oncol. 2023 Feb 9;13:1104936. doi: 10.3389/fonc.2023.1104936 (PMC9948623; doi:10.3389/fonc.2023.1104936)
Supplement: Supplementary file 1 [file Table_1.xlsx]

## Sheet: Sheet1
Supplemental Table S1.List of aberrant O-glycoforms in serum with advanced CRC patients.
Accessions	GN	Master Protein Descriptions	Sequence	# Missed Cleavages	Glycan Composition	NCE	Byonic Score	Position in Protein	Percolator q-Value	Percolator PEP	Theo. MH+ [Da]	Difference	FDR LogWorth
P04114	APOB	Apolipoprotein B-100	LQSTTVMNPYMK	0	HexNAc(1)Hex(1)NeuAc(1); HexNAc(1)Hex(1)NeuAc(2)	35	7.9	4542	0.0009186	0.0418	3016.24	-10.3666	3.94875
P02656	APOC3	Apolipoprotein C-III	DKFSEFWDLDPEVRPTSAVAA	1	HexNAc(1)Hex(1) 2	35	411.6	79	8.475e-06	9.2e-10	2745.28	-6.35426	1.33465
P02747	C1QC	Complement C1q subcomponent subunit C	VPGLYYFVYHASHTANLCVLLYR	0	HexNAc(2); HexNAc(1)NeuAc(1)	35	89.3	162	0.0005165	0.01141	3656.74	-8.16666	2.31845
P06681	C2	Complement C2	EVVTDQFLCSGTQEDESPCKGESGGAVFLERR	2	HexNAc(1)NeuAc(1); HexNAc(1)NeuAc(1)	27	53.5	657	0.005701	0.5565	4575.99	-11.4936	2.26451
P06681	C2	Complement C2	FFQVGLVSWGLYNPCLGSADKNSR	1	HexNAc(1)Hex(1)NeuAc(1); HexNAc(1)Hex(1)	27	49.8	691	0.00306	0.2177	3736.69	11.7115	2.26143
P10643	C7	Complement component C7	ENPLTQAVPK	0	HexNAc(1)Hex(1)NeuAc(2)	35	544.4	692	8.475e-06	2.358e-09	2043.92	10.3443	3.94875
P10643	C7	Complement component C7	ENPLTQAVPK	0	HexNAc(1)Hex(1)NeuAc(2)	27	333.1	692	7.287e-05	0.0005165	2043.92	9.2369	1.95165
P07357	C8A	Complement component C8 alpha chain	ADGSWSCWSSWSVCR	0	HexNAc(1)Hex(1)NeuAc(2); HexNAc(2)Hex(1)	35	56.7	538	0.001311	0.07081	3346.27	12.3779	2.20589
O43866	CD5L	CD5 antigen-like	NTCNHDEDTWVECEDPFDLR	0	HexNAc(1)Hex(1)	35	259.6	226	2.434e-05	0.0003701	2917.14	-14.1079	15.6008
P05452	CLEC3B	Tetranectin	NWETEITAQPDGGK	0	HexNAc(1)Hex(1)	27	480.2	156	6.989e-06	2.952e-10	1910.85	-8.93132	3.74805
P12111	COL6A3	Collagen alpha-3(VI) chain	PAATKPATTKPMVK	0	HexNAc(1)Hex(1)NeuAc(2)	35	378.9	2977	8.475e-06	3.263e-08	2388.15	7.65991	3.01318
P12111	COL6A3	Collagen alpha-3(VI) chain	PAATKPATTKPMVK	0	HexNAc(1)Hex(1)NeuAc(1)	27	255.6	2977	3.327e-05	0.0004436	2113.05	6.25921	1.49736
P00450	CP	Ceruloplasmin	ILILGIFLFLCSTPAWAK	0	HexNAc(1)	27	46.9	3	0.004882	0.4273	2266.26	6.45592	1.6366
P09603	CSF1	Macrophage colony-stimulating factor 1	VGPVRPTGQDWNHTPQKTDHPSALLR	1	HexNAc(1)Hex(1)NeuAc(2); HexNAc(1)Hex(1)	35	435.2	370	8.475e-06	3.5e-08	4219.95	9.01618	3.83607
P09603	CSF1	Macrophage colony-stimulating factor 1	VGPVRPTGQDWNHTPQKTDHPSALLR	1	HexNAc(1)Hex(1)NeuAc(2); HexNAc(1)Hex(1)	27	214.8	370	0.001599	0.0856	4219.95	7.98474	1.95165
Q08554	DSC1	Desmocollin-1	ILQGNENGNFIISTDPNTNEGVLCVVKPLNYEVNR	0	HexNAc(1)NeuAc(1); HexNAc(1)	35	83.6	394	0.007184	1	4628.22	-13.4349	3.64084
Q9Y6C2	EMILIN1	EMILIN-1	NWCAYVVTR	0	HexNAc(1)Hex(1)NeuAc(2)	35	111.7	58	0.005256	0.7273	2115.88	12.6542	4.83378
P17813	ENG	Endoglin	DTCSPELLMSLIQTK	0	HexNAc(1)Hex(1)NeuAc(2); HexNAc(1)Hex(1)NeuAc(2)	27	75.2	348	0.006338	0.6644	3646.5	-7.70493	1.319
P00488	F13A1	Coagulation factor XIII A chain	LSIQSSPKCIVGKFR	2	HexNAc(1); HexNAc(1)Hex(1)NeuAc(1)	35	130.8	145	0.007742	1	2579.26	-7.44229	2.31845
P98095	FBLN2	Fibulin-2	AEAGARPEENLILDAQATSR	0	HexNAc(1)Hex(1)	35	665	330	8.475e-06	6.305e-16	2477.2	8.72924	2.54454
P98095	FBLN2	Fibulin-2	AALVPTQAVPGSPR	0	HexNAc(1)Hex(1)	35	401.8	365	8.475e-06	3.117e-11	1728.9	9.42709	2.2632
P02671	FGA	Fibrinogen alpha chain	PGSTGTWNPGSSER	0	HexNAc(1)Hex(1)NeuAc(1)	35	342.3	354	8.475e-06	6.041e-10	2088.87	7.69576	2.22421
P02671	FGA	Fibrinogen alpha chain	HRHPDEAAFFDTASTGK	1	HexNAc(1)Hex(1)NeuAc(2)	35	406.8	511	8.475e-06	6.551e-10	2834.2	7.6681	1.54597
P02751	FN1	Fibronectin	VTWAPPPSIDLTNFLVRYSPVK	1	HexNAc(1)Hex(1)NeuAc(2); HexNAc(1)Hex(2)Fuc(1)	35	50.4	1376	0.001952	0.1305	4120.93	-8.7011	2.45912
P00738	HP	Haptoglobin	DIAPTLTLYVGK	0	HexNAc(2)Hex(1)	27	319.5	216	7.287e-05	0.0006842	1858.94	8.14356	1.32017
P02790	HPX	Hemopexin	NGTGHGNSTHHGPEYMR	0	HexNAc(2)	35	175.9	240	0.0001028	0.0003701	2257.95	5.29157	1.49091
P04196	HRG	Histidine-rich glycoprotein	SSTTKPPFK	0	HexNAc(1)Hex(1)NeuAc(1)	27	166.5	271	0.002763	0.1873	1648.77	7.23573	1.80811
P01876	IGHA1	Immunoglobulin heavy constant alpha 1	QEPSQGTTTFAVTSILR	0	HexNAc(1)Hex(1)Fuc(1)	27	520.5	283	6.989e-06	5.38e-08	2347.14	12.1553	3.38198
P01876	IGHA1	Immunoglobulin heavy constant alpha 1	LAGKPTHVNVSVVMAEVDGTCY	0	HexNAc(1)Hex(1); HexNAc(1)Hex(2)Fuc(1)	35	277.8	332	8.475e-06	4.025e-06	3401.51	9.36754	1.54597
P01876	IGHA1	Immunoglobulin heavy constant alpha 1	LAGKPTHVNVSVVMAEVDGTC	0	HexNAc(1)Hex(1)	35	251	332	8.475e-06	3.131e-06	2549.21	7.76103	1.54597
P01876	IGHA1	Immunoglobulin heavy constant alpha 1	LSLHRPALEDLLLGSEANLTCTLTGLR	0	HexNAc(2)Hex(1); HexNAc(1)Hex(2)Fuc(1)	35	182.2	127	4.649e-05	0.0003701	4205.05	6.76168	1.39232
P01876	IGHA1	Immunoglobulin heavy constant alpha 1	LAGKPTHVNVSVVMAEVDGTC	0	HexNAc(1)Hex(1)	27	290.1	332	3.327e-05	0.0004634	2549.21	7.99722	1.32017
A0A075B7B8	IGHV3OR16-12	Immunoglobulin heavy variable 3/OR16-12 (non-functional) (Fragment)	LSGAASGFTVGSWYMSWIHQAPGK	0	HexNAc(1)Hex(1)Fuc(1)NeuAc(1); HexNAc(1)Hex(2)Fuc(1)	27	126.3	39	0.001304	0.07034	4013.75	-10.4702	1.81778
A0A0C4DH34	IGHV4-28	Immunoglobulin heavy variable 4-28	PSDTLSLTCAVSGYSISSSNWWGWIR	0	HexNAc(1)Hex(2)Fuc(1); HexNAc(1)Hex(1)Fuc(1)NeuAc(1)	35	74.9	33	0.004896	0.651	4405.91	14.282	9.94738
A0A0C4DH73	IGKV1-12	Immunoglobulin kappa variable 1-12	VTITCRASQGISSWLAWYQQK	1	HexNAc(1)NeuAc(1); HexNAc(1)Hex(1)NeuAc(1)	35	98.3	41	0.00707	1	3633.65	13.6963	3.94875
P04432	IGKV1D-39	Immunoglobulin kappa variable 1D-39	ASQSISSYLNWYQQK	0	HexNAc(1)NeuAc(1); HexNAc(1)NeuAc(1)	27	206.8	47	0.002029	0.1184	2791.22	-7.61348	1.41998
P01700	IGLV1-47	Immunoglobulin lambda variable 1-47	FSGSKSGTSASLAISGLR	1	HexNAc(1)Hex(1); HexNAc(1)NeuAc(1)	27	150.3	82	0.004591	0.3853	2585.22	9.98198	1.91915
P19823	ITIH2	Inter-alpha-trypsin inhibitor heavy chain H2	RITRSILQMSLDHHIVTPLTSLVIENEAGDER	2	HexNAc(1); HexNAc(1)NeuAc(1)	27	178.1	607	0.0003346	0.01641	4357.17	-9.00431	1.41416
Q14624	ITIH4	Inter-alpha-trypsin inhibitor heavy chain H4	RLAILPASAPPATSNPDPAVSR	1	HexNAc(1)Hex(1)Fuc(1)NeuAc(1); HexNAc(2)	35	266.4	689	8.475e-06	0.000113	3409.65	-9.30411	2.20318
Q14624	ITIH4	Inter-alpha-trypsin inhibitor heavy chain H4	RLAILPASAPPATSNPDPAVSR	1	HexNAc(1)Hex(1)NeuAc(1); HexNAc(1)Hex(1)	27	333.4	689	6.989e-06	2.41e-06	3222.56	-8.43412	1.32017
Q14624	ITIH4	Inter-alpha-trypsin inhibitor heavy chain H4	PEASFSPR	0	HexNAc(1)Hex(1)NeuAc(2)	35	313.2	637	0.0001068	0.0004356	1837.76	5.86413	1.43483
Q14624	ITIH4	Inter-alpha-trypsin inhibitor heavy chain H4	IPKPEASFSPR	0	HexNAc(1)Hex(1)NeuAc(1); HexNAc(1)Hex(1)	35	591.6	634	8.475e-06	1.644e-11	2250.03	7.02507	1.30259
Q9ULL0	KIAA1210	Acrosomal protein KIAA1210	HSSQASDR	0	HexNAc(1)Hex(1)NeuAc(2); HexNAc(1)Hex(1)NeuAc(2)	27	102.8	1332	0.007172	0.8148	2782.04	-7.90271	1.41416
Q96Q89	KIF20B	Kinesin-like protein KIF20B	QIVHFQQELSLSEK	0	HexNAc(1)Hex(1)NeuAc(2); HexNAc(1)Hex(1)NeuAc(2)	35	107.3	911	0.00582	0.8403	3580.53	7.51316	1.54597
P01042	KNG1	Kininogen-1	IGEIKEETTVSPPHTSMAPAQDEER	1	HexNAc(1)Hex(1); HexNAc(1)Hex(1)NeuAc(1) 2	35	365.2	393	8.475e-06	4.066e-10	3789.66	-9.66976	3.91867
P01042	KNG1	Kininogen-1	TEHLASSSEDSTTPSAQTQEK	0	HexNAc(1)Hex(1)	27	144	521	0.0001017	0.002634	2599.14	-6.65268	1.41416
P01042	KNG1	Kininogen-1	IGEIKEETTVSPPHTSMAPAQDEER	1	HexNAc(1)Hex(1)NeuAc(2); HexNAc(1)Hex(1)NeuAc(2)	27	770.9	393	6.989e-06	6.305e-16	4646.96	12.3248	2.80676
P04180	LCAT	Phosphatidylcholine-sterol acyltransferase	FFADLHFEEGWYMWLQSR	0	HexNAc(1)Hex(1)NeuAc(2)	27	87.4	305	0.005728	0.5617	3309.4	-10.4589	1.30442
P22897	MRC1	Macrophage mannose receptor 1	SDEIPATEPPQLPGR	0	HexNAc(1)Hex(1)	35	426.4	1215	8.475e-06	5.769e-11	1971.94	11.3358	9.94738
Q9NR99	MXRA5	Matrix-remodeling-associated protein 5	NILGSDSK	0	HexNAc(1)Hex(1)NeuAc(2)	27	70.3	2814	0.006124	0.6277	1780.76	7.68675	3.23539
Q9NR99	MXRA5	Matrix-remodeling-associated protein 5	VHASHQLTR	0	HexNAc(1)Hex(1)NeuAc(1)	27	288.7	1599	0.001176	0.06247	1704.79	5.32702	1.54742
B2RTY4	MYO9A	Unconventional myosin-IXa	SLALSSLK	0	HexNAc(1)NeuAc(1); HexNAc(1)Hex(2)Fuc(1)	35	208.2	2397	0.0006541	0.01987	1985.92	7.07847	1.66467
B2RTY4	MYO9A	Unconventional myosin-IXa	SLALSSLK	0	HexNAc(1)Hex(1); HexNAc(1)Hex(1)NeuAc(1)	27	228.9	2397	0.0008114	0.03668	1839.86	5.95201	1.30442
Q92954	PRG4	Proteoglycan 4	EPAPTTPKEPAPTTPK	1	HexNAc(1)Hex(1)NeuAc(1); HexNAc(1)Hex(1)NeuAc(1)	27	164.4	559	7.287e-05	0.001327	2974.33	-9.04685	1.95165
Q92954	PRG4	Proteoglycan 4	EPAPTTPKETAPTTPK	1	HexNAc(1)Hex(1)NeuAc(1); HexNAc(1)Hex(1)NeuAc(1)	35	357.3	607	8.475e-06	2.849e-09	2978.32	-7.85714	1.54597
Q92954	PRG4	Proteoglycan 4	EPGVPTTKTPAATKPEMTTTAK	1	HexNAc(1)Hex(1)NeuAc(1); HexNAc(1)Hex(1)NeuAc(1)	35	308	895	8.475e-06	2.088e-09	3569.63	-8.3014	2.22421
Q92954	PRG4	Proteoglycan 4	KTITTTEIMNKPEETAKPK	1	HexNAc(1)Hex(1)	27	655.3	990	6.989e-06	5.291e-14	2525.29	-11.7549	3.42958
Q92954	PRG4	Proteoglycan 4	ATTPKPQKPTK	0	HexNAc(2)Hex(1); HexNAc(1)Hex(1)NeuAc(2)	35	127.3	1016	0.0001392	0.001619	2712.23	6.64669	5.15507
Q92954	PRG4	Proteoglycan 4	ETSLTVNKETTVETK	1	HexNAc(1)Hex(1)NeuAc(1)	35	434.7	273	8.475e-06	1.289e-08	2336.1	8.22751	1.9781
Q92954	PRG4	Proteoglycan 4	ITTAKPINPRPSLPPNSDTSK	0	HexNAc(1)NeuAc(1); HexNAc(2)Hex(1)	27	454	252	6.989e-06	2.042e-10	3296.6	7.72482	1.31049
P20742	PZP	Pregnancy zone protein	PFFIHNGAIYVPLSSNEADIYSFLK	0	HexNAc(1)NeuAc(1); HexNAc(1)Hex(1)NeuAc(2)	27	217.6	643	0.0006072	0.01794	4283.94	-7.147	1.39256
P20742	PZP	Pregnancy zone protein	LEAGINQLSFPLSSEPIQGSYR	0	HexNAc(1)Hex(1)NeuAc(1); HexNAc(1)Hex(2)Fuc(1)	35	79.8	182	0.001063	0.05405	3735.7	13.2204	6.93128
P08185	SERPINA6	Corticosteroid-binding globulin	FNQPFIIMIFDHFTWSSLFLAR	0	HexNAc(1)Hex(1)NeuAc(1); HexNAc(1)Hex(1)NeuAc(1)	27	84.6	379	0.00112	0.05981	4058.84	8.09257	1.31049
P05155	SERPING1	Plasma protease C1 inhibitor	VATTVISK	0	HexNAc(1)NeuAc(1); HexNAc(1)Hex(2)Fuc(1)	35	595.9	45	8.475e-06	2.366e-09	1985.92	8.92079	2.20318
P05155	SERPING1	Plasma protease C1 inhibitor	VATTVISK	0	HexNAc(1)Hex(1)Fuc(1)NeuAc(1); HexNAc(1)	35	204.9	45	0.0001392	0.002174	1823.86	5.9861	1.53114
P05155	SERPING1	Plasma protease C1 inhibitor	VATTVISK	0	HexNAc(1)NeuAc(1); HexNAc(1)Hex(2)Fuc(1)	27	377.3	45	7.287e-05	0.0004752	1985.92	8.03625	1.35902
P05155	SERPING1	Plasma protease C1 inhibitor	VATTVISK	0	HexNAc(1)Hex(1)Fuc(1)NeuAc(1); HexNAc(1)Hex(2)Fuc(1)	27	460.2	45	7.108e-05	0.0004752	2294.03	7.53815	1.30442
P13611	VCAN	Versican core protein	HPEVPSAK	0	HexNAc(1)Hex(1)	27	331.7	2468	7.287e-05	0.0004752	1229.59	6.23239	1.47143
